# Supplementary material for: Expression Levels of Genes Encoding Proteins Involved in the Cell Wall–Plasma Membrane–Cytoskeleton Continuum Are Associated With the Maturation-Related Adventitious Rooting Competence of Pine Stem Cuttings
Source: Front Plant Sci. 2022 Jan 20;12:783783. doi: 10.3389/fpls.2021.783783 (PMC8810826; doi:10.3389/fpls.2021.783783)
Supplement: Supplementary Table 1 — Gene annotation and sequences for the Codeset of the NanoString probes. [file Table_1.XLSX]

## Sheet: Sheet1
	Gene symbol	Accession	Position	Target sequence													Annotation							e-value
	PitaAUX1	PITA_000021645_RA.1	670-769	CCCAAGAACTACAAATATGCCTACGTGGCTGCAGTGTTGTATACCTATTTTCTCACCGTTCCTGATTCAGTCTCTGTGTATTGGGCTTATGGGGACATTC													Auxin transporter 1							0
	PitaPIN1	PITA_000024726_RA.1	1022-1121	ATGCATTTGAGCTGAACCCAGGTGTTAGTGTTCCGGGAAGTGTGAGTTCTTATCCCACTCCTAGTCCAACTCATGGTGTGTTATCTCCAAACGTATCGAA													Auxin efflux carrier 1							0
	PitaPIN2	PITA_000003882_RA.1	1400-1499	GCTTGCCAGAACTTCGCCATGACCAACAGCCTTATGAAGAATATGTCCGGGAAGATTTCAGCTTTGGCAACAGGGCTATGTCCCAGGGGAATGAATCAAT													Auxin efflux carrier 2							0
	PitaPIN3	PITA_000013100_RA.1	1782-1881	CTTGGGACTGTTCATGGCACTCCAGCCAAGAATCATAGCGTGTGGAAAATCTGTTGCTGGATTCGCAATGGCTGTCAGATTTCTTACTGGCCCTGCTGTA													Auxin efflux carrier 3							0
	PitaALG9	PITA_000078544_RA.1	95-194	CCAGGGAAGCAGACAAACATCAAGTGCAGAGTGTGACTTTTTTAATGCAATGCCATGCAACTCCATATTATGCTTCACTACACCGAAATTTAACCATGCG													alg9-like mannosyltransferase family, gpi mannosyltransferase 3							3e-41
	PitaGPIMT	PITA_000003063_RA.1	607-706	CCAAGGTTATCAGATTCTGAATCAATATTCTCATGTATCAAAGCCATATTTAGGGTAAACTTACGGCTCGTGTTAAAAGAACTCTTGAACAAACATAGAA													gpi mannosyltransferase 1							0
	PitaLecRK	PITA_000042293_RA.1	242-341	GGCTATACCGTGGGAATAAGACCGCATCCTTCACTAGCTCATTCGTTTTCAATATTCAACCGAAGAATGGAAGCGGCGAGGGTCTGGCTTTTATCATAAC													L-type concanavalin a-like lectin kinase-like protein							3e-125
	PitaLecRK1	PITA_000067305_RA.1	1330-1429	AACCTTGTTCCTCTCCGGGGTTGGTGCAGAATGCAGAAGCAGTTGTTCATCGTTTACGACTACATGCCCAACGGCAGCCTGGATAAACTCATATTCGGGA													L-type lectin-domain containing receptor kinase							2e-179
	PitaGsSRK	PITA_000035787_RA.1	783-882	CAGACTTGGTATTCTGCATCTGGATGTCAAACCTCAGAACATTCTGTTGGATGAGGATTTCAAAGCGAAAGTCTCCGATTTCGGCATGGCGAGGTCTCTG													G-type lectin s-receptor-like serine threonine-protein kinase							4e-159
	PitaGsSRK1	PITA_000047070_RA.1	2050-2149	GCCGATGTCTACAGCTTCGGTATGACATTGTTCGAAATAATTGCAGGGCGGAGAAACATGGACGAGGTCTCAGAATCCAGCGAGGTGTTCTTTCCCACGT													G-type lectin S-receptor-like serine/threonine-protein kinase							0
	PitaGsSD2-2	PITA_000081782_RA.1	1116-1215	CAACGCCAAAGTCTCGGATTTTGGTATGGCAAAACTTATTGGCAGGGATTTTAGCCGTGTTTTGACAACAACGCGTGGTACTAGAGGTTATCTAGCTCCA													G-type lectin S-receptor-like serine/threonine-protein kinase SD2-2							7e-127
	PitaFLA12	U09556.1	480-579	GCCCAGCTACTACACCTTCTCGCAGTTTCAGACGGTGAGCAACCCGGTGAGAACCATGGCTTCCGGTAACGGCGGACCCTTCGGCGTCAACGTCACCGCA													fasciclin-like arabinogalactan protein 12							1e-105
	PitaFLA15-17	PITA_000045031_RA.1	153-252	TATCATACTATCAGTGCATAATGTAGATTCTACTCCTGCTATCAGTTCAAATTCAATTCTGGTTGCCCTGTTGGACTCACGCTACACAGAGCTGATCGAG													fasciclin-like arabinogalactan protein 15							6e-179
	PitaWAK2	PITA_000065742_RA.1	19-118	GTTATCCCGGATCTGCCCTACTGTTCATCCAGCGTAGCGCACCATAAGAACAAATGCAATGAGCGTTGTGGGTCCATAGCAATTCCCTACCCATTCTACC													Wall-associated Kinase 2							6e-149
	PitaWAK10	PITA_000067469_RA.1	117-216	CCAAAACACAGGTAGTGCATGTGGGACAATGAATATCACGTATCCTTTCGGTGTGGGAAACCGTGGATGCGGTCTTCCGGGTACCTTTCAGGTCGATTGC													Wall-associated Kinase 10							3e-112
	PitaWAK20	PITA_000044381_RA.1	536-635	GCACATTTACAGCGGGTAGTTCTACCACTTCTCGCCAAATACGGGTACACTCCGGTGGGTGCAGGGCTTACACGAGTGTCCTCAATTTCAACCCGGCTTT													Wall-associated Kinase 20							0
	PitaINT-AKT	PITA_000017172_RA.1	1367-1466	TGAGAGCCTTGGAATCAAATCCCGAAGATCGCAGGATCGTTATGACTAATCTTTCACGGAAGTCCATACAGTGGGAGGAGCCGCAAGAGCTTGATCACAA													integrin-linked protein kinase-like protein Probable cation (K-Ca) channel AKT							0
	PitaPIEZO	PITA_000035000_RA.1	609-708	TGCAATAGTTGTCTCTGAAGAAACACCACAGGGACTTATTGGTGACACACTTAGCAAGTTCAGCATTTGGAGCCTGTATATAACATTTGTGCTGGCTGTC													Piezo-type mechanosensitive ion channel							6e-108
	PitaTPC	PITA_000035570_RA.1	19-118	GAGAATGGGACAGAGGAGCCTCTCTTGTCTAATCTTTCAAATCAGCACAAACAGTCAAGCAAGAACAGAGCTCAAATACACCATTGTAAAAGTGCTCCTG													two-pore potassium channel 1							2e-129
	PitaMSC	PITA_000005534_RA.1	986-1085	CTGGGCTTGACAGGGACAAATTCCTGGCTTTAGACAAACTCTCTTCCATTGGCCTTTTTGTTTTGGGAGGAATGGCTTTAGCTGAGGCTTGTGGAGTTGC													mechanosensitive ion channel protein 1							9e-93
	PitaTHESSEUS	PITA_000006218_RA.1	531-630	GTTGCCTCTTCCACTACATGGAGGACATTCTGAAACTATAGGAAGCAAGGGAAGCAAGGTATCTGCTGGGAGTCATGCTTCTTCTGGACCTTCAAATCTA													receptor-like protein kinase theseus 1							0
	PitaFEI	FJ077284.1	242-341	CAAAGATGCATCGCCTCCGATCATCCATAAAGATATTAAGGCCTCCAATATTCTTTTGGATGGAGAATGGGGAGCCAGGGTTGCAGATTTTGGGTTAACT													LRR receptor-like serine/threonine-protein kinase FEI1							7e-81
	PitaBAK1	PITA_000014873_RA.1	295-394	TTGCGTGGATACTGTTCTGAAGGTCAGGAACGTCTTATAGTCTATGACTACATGCCTAATCTGAGCATACTTTCACATCTCCATGGTCAACATGCTACAG													leu-rich receptor serine threonine protein kinase bak1							0
	PitaFER	PITA_000027289_RA.1	232-331	AGCTACAACTCAAACAACATAGAAACTTATGTTATTAATGGACCCAGTACTATGACAAGCACTAGAGGTCGTAGTTTGGCAAGTGGGGATTTGGATGATG													receptor-like protein kinase feronia							3e-16
	PitaSUB	PITA_000047337_RA.1	1238-1337	TAGCTTCAACTGCCTATACTGTAGCAGCTTTGCAGCAGTTTACAAATAGCTTTGGACATGACAATCTAATTGGAGAAGGTAACCTCGGCCGGGTTTATAG													strubbelig-receptor family 8 protein							0
	PitaGSO1	PITA_000063580_RA.1	1551-1650	AGCCAATTGCACCCAACTTATAGCACTAGATTTAAGGAAAAATAAATTGATAGGGCAACTTCCTAAACAGTATGCATCTTTTCAATCATTACGAGTTTTA													lrr receptor-like serine threonine-protein kinase gso1							4e-160
	PitaSPIRAL2	PITA_000028968_RA.1	922-1021	ATGGCTCAGGATCTAGCTGTATCTACAGGTAGGCTGTCTAATTCTAGTATTGAAGGTGGCAGGGGTACATGTTGTAAGTTCCCTGGTACAGAATTTTTAA													microtubule-associated protein spiral2-like TORTIFOLIA							2e-76
	PitaMAP70-4	PITA_000066715_RA.1	207-306	AATAAGAGGATCACCAAATGGTGCTATTCAACCATCCTCCTCCGATGGACGAAGCATTAGAAATGGTCCTTCTCGTCGCCAATCAATTGGTGGTGCAGAG													microtubule-associated protein 70-4							2e-71
	PitaMAP65-1	PITA_000029644_RA.1	1670-1769	GTGCTAAAAAGGCTTCAGGCCAACGACCATCTACTTCAAATGCAAACCGACGCCTGTCTCTTGGGGGAGCCATGCTGCAATCTCCCAGCTTGGATTTTTT													microtubule-associated protein 65-1							0
	PitaAURORA	PITA_000024334_RA.1	427-526	GCACGGGCTCTACTTTATTGCCATGAAAAGCATGTGATACACAGGGACATCAAGCCAGAGAATTTGCTGATTGGCTTTAAGGGTGAACTGAAAATTGCAG													serine threonine-protein kinase aurora-2							0
	PitaAIR9	PITA_000011851_RA.1	4104-4203	CTATCTACCCATTCGATTGGATGGTGTTGTGGGGGAACTGTCTCTGTCAGAACCTAGCAATGTCATCCTTCCAGAGGTACCGAAAGTGCAGAAGCTTGTT													microtubule-associated protein AIR9							0
	PitaKINESIN1	PITA_000019127_RA.1	3535-3634	GTGCTTCAAAAAAGACTGCAGCATGTGCATAATCTAGCTCGTGATACAGAAGGAAAGATTAAGTCCTTGAAAGAGGCAACATTGGCAATTACAGAGGCAC													phragmoplast orienting kinesin 1							3e-179
	PitaKINESIN	PITA_000032961_RA.1	1581-1680	GGAAATGGAGATAGATGAGGATGCAGTTGAAGCTTTATCTTCTGACACAGCAATCCTATCAACGATTGATGAAGAATCCACAAAGGACTCGAGGACCTCA													phragmoplast-associated kinesin-related protein 1							0
	PitaSCAR3	PITA_000018344_RA.1	43-142	GCCAAGCCGGAGTTGTACACTTCAGCTGCCAGGGATGACCCGGACACGCTACTGGAAGGGGTCGCCATGGCCGGCATCGTTGGGATCATGCGCCAGCTCG													SCAR/WAVE family protein 2							9e-31
	PitaSCAR4	PITA_000018343_RA.1	3684-3783	TGAACGGAATGATTCACTTATAAGAGCCATTGCTTCATATGACAAAAGCATGTCTTTCAGCTTGAGACCGACGGCTGTTAAAAAGCAAGAAGCTACGAAA													SCAR/WAVE family protein 4							3e-05
	PitaCesAL1	PITA_000023303_RA.1	303-402	TTGCCAGATGCTCAGTTTATCGGAGGTAGGCTTCGAGGTGACAAGCAAAGTAGTGGATAGCGAAGCAGCCAAAAGACATGAGGAAGAAATGTTGGAGTTT													cellulose synthase-like protein E6							2e-61
	PitaCesAL2	PITA_000011467_RA.1	2251-2350	ATGGATCTAGCCCTTCTTCCCAAGTCCTTTGGCAACTCCAATCTTCTGGCTGATTCCATCCCAATTGCAGAGTTTCAGGGTCGGCCTCTCGCAGATCACC													cellulose synthase-like protein d3							0
	PitaCOBRA	PITA_000015077_RA.1	1224-1323	TCCTAGGAGAGTATACTTCAATGGTGATGTTTGTGTGTTACCACCACCAGATGCATATCCATGGTTGCCAAACATGAGTCCTCCTTTAAGGGTTGGGAAA													cobra-like protein 4							0
	PitaPME5	PITA_000046429_RA.1	952-1051	TTTATCTTCGTGCACTGTAGAGTGACTGGCACAGGACCACTTTACCTGGGCCGGGCCATGGGACAGTACTCGCGTATTGTCTATGCTTATTCCTACTTCG													pectin methylesterase 5							0
	PitaPE8	PITA_000034727_RA.1	862-961	TCTAGTCAAGAGAACACAGGATTTTCGTTCGTCAAGTGCCTCATCCAAGGGACCGGGAACCTATGGTTAGGTCGTGCATGGCGTCCATATTCTCGAATCA													pectinesterase 8							0
	PitaPGQRT2	PITA_000017677_RA.1	1005-1104	TGTTACATGTGGACCTGGTCATGGAATTAGCGTTGGAAGCCTCGGTGAAGGGAACTCAGAAGCTGAAGTGTCTAATATAATGGTGGACGGTGCGTATCTC													polygalacturoase isoform, polygalacturonase qrt2							2e-161
	PitaPG1BURP	PITA_000034752_RA.1	1068-1167	TTCGTCAAACTCTCAGCAGGACGAATTCAAGCAATACGGAAAGGGTTCCAACAGTCCTCTCATGCAGTTCACCAGCTACGCCAAAAACACCCAATTCACG													polygalacturoase isoform, burp domain-containing polygalacturonase 1							0
	PitaPL15	PITA_000007412_RA.1	1116-1215	AACCATTTTGGCGAAGGTCTTATACAACGAATGCCAAGGTGCAGGCATGGATACTTCCATGTGGTGAACAATGATTACACTCACTGGGAAATGTACGCGA													pectate lyase 15							0
	PitaPEI12	PITA_000027786_RA.1	262-361	TCTTTATCAAAGGTTACTGCTAATGCTTTGAAATGGAGGCAGGTGGCTGACATTCAGACTTGGGTGAGCGCAGCTCTTACTAATCAGGCTACCTGCATCC													pectinesterase inhibitor 12							0
	PitaTBL16	PITA_000033964_RA.1	1075-1174	ATGCATCTTGACCGACCGGCATGGTTCCTGCGTACAAATCTTCATAGGTTTGATGTTGTAGTGCTGAATACAGGGCACCATTGGAACAGGGGAAAATTAA													protein trichome birefringence-like 16							0
	PitaTBL18	PITA_000012944_RA.1	585-684	GGTAAGAGGGAAAGTCTGGGCTTTTGTGGGCGATTCTGTAGCTCGTAATCAGATGCAATCTCTATTGTGTATGCTTTCGCAGGTAGAACATCCCAAAACC													protein trichome birefringence-like 18							0
	PitaTBL33	PITA_000052099_RA.1	1127-1226	TGAGAAAGGACGCCCACCCTTCAATTTACAGCCTAGATTTAACAGCGGAGCAGAAAAAGAATCCTGGCCGCTATGCAGATTGCAGCCATTGGTGTCTTCC													protein trichome birefringence-like 33							4e-168
	PitaTBL9	PITA_000006978_RA.1	1736-1835	GAGGGCAGTGCCACAAGGAGTCTGAGCCAATATACAATGAGACTTTTCTTACAAAGTATCCACCAAAGATGGAAGTGTTGGAGTCAGTCCTGAATGAGAT													protein trichome birefringence-like 9							0
	PitaPMT13	PITA_000029775_RA.1	136-235	GCTGCATCGGGGAGACAAGCATTGGTGCTGAGCGGGGGAAGGGACAGAGATGGAGATCCCCAGCACAGAGAACGCTTTCTCAGAGTGGTTGAATCAGGGG													pectin methyltransferase PMT13							0
	PitaXTR6	PITA_000026451_RA.1	122-221	CTTCTAACTTCGCAGCAGAGGAGGCTTTGGACTCGAACCAAGAGCAGAAACTCCAGTGGGTGCGAAATAACTATATGATCTATGATTACTGTGCTGACAC													xyloglucan endo- 4-beta-d-glucanase (xtr-6)							5e-29
	PitaXTR7	PITA_000022251_RA.1	341-440	GAAATGTTTCTGGGGAGCCCTACATTCTGCACACAAACATCTATGTGAATGGCTCAGCCAATAAAGAGCAGCAGTTCTATTTATGGTTCGATCCAACTGC													xyloglucan endotransglycosylase-related protein xtr-7							9e-110
	PitaXET	PITA_000039743_RA.1	127-226	GATCACATCAAACAATTCCATGGCGGTCGAAAGACTGAGCTGCTCCTCAACAAACAGTATGGTGCGGGGTTTGAGTCGAAGGGGACATATTTATTTGGGC													endoxyloglucan glycosyltransferase							2e-151
	PitaRWA3	PITA_000043660_RA.1	30-129	TCCAAACCCAAATAAGCCTAGTTACCCACGTCTGCACGAATGGCATTTCAGATCAGGGCTTGATCGCTATATCTGGATCATTGGAATGATTTATGCATAC													protein reduced wall acetylation 3							5e-18
	PitaARF1	PITA_000012319_RA.1	182-281	TGAAAGATGAGAGGTTAGTCCAACATCAACCTACTCAGTATCCTACATCTGAGGAACTGAGTATTGGTAAAATCAAGTTTAAGGCCTTCGATCTTGGAGG													GTP-binding protein SAR1A-like							4e-56
	PitaAGD12_5	PITA_000002913_RA.1	197-296	GTAATGCCAAGGCAAATAGTTATTGGGAGGCGGAACTACCTCCAAATTATGATCGAGTTGGTCTAGAAAACTTCATTCGTGCGAAGTATGAGGAGAAAAG													ADP-ribosylation factor gtpase-activating protein AGD5							5e-72
	PitaAGD8_9_10	PITA_000067117_RA.1	91-190	AGAAATCCCACATGGGCATCGGTCACTTACGGGATTTTCATCTGCCTGGATTGTTCTGCATCTCATCGTAGTCTTGGTGTTCACATTAGCTTTGTCAGAT													ADP-ribosylation factor GTPase-activating protein AGD8							8e-143
	PitaAP-1	PITA_000014698_RA.1	963-1062	TAACATCCGATACGTGGCTCTGAATATGCTAATGAAGGCAATCACTGTAGATTTTCAAGCGGTACAGAGGCATCGAACAACCATCGTAGAATGTGTCAAG													ap-1 complex subunit gamma-2							0
	PitaSEC10	PITA_000001807_RA.1	100-199	TTTGTGCATAGATTCAATGCACCTGCAGTTGATGAAAAGTTTGAATTACTGGGAATCCTGGCAAATGTATTTATTGTTGCCCCAGAAAGCCTTACCACTT													exocyst complex component SEC10b							2e-39
	PitaEXO70	PITA_000013408_RA.1	3740-3839	TTAAGAAGGTCAAGGGTTCGAAGCTCATAGCACTGCTTGGTTATGGCTGGTTAAGGAAGAATCACGGCAAGATGAGGCAATATGCGGAAAATTACGAGAG													exocyst complex component EXO70A1							3e-140
	PitaSEC34	PITA_000013027_RA.1	540-639	TGCTGGATTACGGCCAACTGTCTTACGTATTTTGGCAGATGTACGTGAACGATTGACATTTCGTGCCCAAACTCATGTGCGCGATGAGATTGCAAACTAT													Sec34-like family protein isoform 1							0
	PitaSEC6	PITA_000002356_RA.1	335-434	AACCTTTGGCAGATTTGCGAGAACTTGCTTCTGCTGAGAGTGTGGAATTTTTTACTCTTGTCTACTCAAACATTCTCCAAAACCACCCTGATTGTCCGCC													exocyst complex component Sec6							2e-102
	PitaRAB5	PITA_000058345_RA.1	393-492	GGAGGCGAGAGAGGTTTCGGTAGATGACGGAGCGGCACTTGCCCAGTCTGAAGATCTGTTCTTCATGGAAACATCTGCCCTGGACTCTACAAATGTGTCC													ras superfamily gtp-binding protein RAB5A							4e-94
	PitaTBC_EVI5	PITA_000037487_RA.1	580-679	GTGGCTCTGCTCAAAGGCGCTGTGAATATGCCAATGCGAGGTTTGTATTTGGAAGGCCTGCCTCTGTTACACCAATATCTGTTTGAGTTTGAAGTTCTGG													tbc domain-containing protein RAB11 EVI5-like							6e-94
	PitaRAN1_3	PITA_000043824_RA.1	199-298	GATACTGCTGGACAAGAGAAATTTGGTGGTCTCAGGGATGGATACTATATTCATGGCCAATGTGCAATCATAATGTTTGATGTTACTGCTCGCTTGACCT													small ras-like gtp-binding protein RAN1A							2e-142
	PitaRAN1B	PITA_000067134_RA.1	349-448	TCCGGGGATCCTAATCTTCATTTTGTCGAGTCACCTGCTCTTGCTCCACCAGAGGTTCAAATTGATATGGCCACCCAACACCAGTATGAAGCAGAATTGG													GTP-binding nuclear protein Ran1B							6e-90
	PitaARAC7	PITA_000023110_RA.1	431-530	AAGAGCTAAAGAACCAGATTGGGGCTGTAGCATATATTGAGTGCAGTTCTAAAACACAGCAGAACGTCAAGGCAGTTTTTGATGCTGCAATCAATTCGGT													rac gtp binding protein arac7							7e-104
	PitaRHOGAP	PITA_000044566_RA.1	336-435	TAGGCGATCTTTAGTTGCTTGCCGAGCAAACCGAGAAGAGCCTTCGAACATGGAGATAAGTTGGCCGACAAATGTAAGACATGTTGCGCATGTAACTTTC													rho gtpase activating protein							3e-159
	PitaRIC4	PITA_000073611_RA.1	377-476	TCAAGCATGTTGCTCACATAGGCTGGGATGGCCCATCTGGAACTGGTAAAAGCTGGATGGGTGACTTAACCGGAACCGCTGATCGTCCATCAGATTTCGA													CRIB domain-containing protein RIC4-like							5e-21
	PitaRHOGEF	PITA_000068501_RA.1	1311-1410	GGGGCAATCTATACTTGAAAGCTACTCCAGAGTTCTGGAAAGTTTGGCATTTAACATCCTATCAAGAATCGATGATGTTCTGCACGCAGATGAAATGGCC													rho guanyl-nucleotide exchange factor 1							4e-153
	PitaSPK1	PITA_000015972_RA.1	2096-2195	AAAACAGAAGAGCATTTGGGCAGTTGGCTAAGTGCCATACTTCTCTTACAACCATTTATGAATCGATCCTCGAGCAGGAATCGAGTCCCATACCCTTTAC													guanine nucleotide exchange factor SPIKE 1							0
	PitaSABRE	PITA_000019293_RA.1	106-205	CAGGGCAAGAAGTTCAAAGATAAGGTTCAAGGCCAGAGACAAGCAGATGAAGGTGCCTCTCCTGATAGCGATTTGAATTTCAGTGATAGTGATGGAAGTC													protein SABRE CLASP-dependent microtubule organization							1e-28
	PitaTRS120	FJ057729.1	1-100	CAGATATTCCGCTCAGAATAAGTAGCACTGCTAATGCAGATACCATCCCTGTTATAGCATTTTCCCAGCTTCGTGGAGATTATCCTTAACATATTCCTAG													trafficking protein particle complex II							0
	PitaTPLATE	PITA_000020022_RA.1	1482-1581	TTATGGGGCAATGAACTGGACTGAATCAGCTTTAGAGGTGGTGGAAGTTTGTAGACCTTGTGTGAAATGGGATTGTGAAGGAAGAACATATGCAATGGAC													protein TPLATE							0
	PitaELC	PITA_000002915_RA.1	217-316	GATATCGACGATGTGTTCGAGCCGTGTGATGCCTTGTCCAGGCAAATGCTTGAGTGCACTGCTACAGATCTGGAAATTGAGGACATTTTGTATTCCTTGG													protein elc multivesicular bodies (MVBs)							2e-40
	PitaSCR	PITA_000043499_RA.1	645-744	TTCCATGGCTCAGATAATTCAAAGTTTGCAAGAGATCGCCCTATACAACCCACATATAGCCTCGGTGCTTGAGTATCGCCTTAGGTCATTAGGGCAATCC													protein Scarecrow							0
	PitaSHR	PITA_000092405_RA.1	469-568	AGCTTGTTTTCTGAACTGAACCCTAGTTTTCCAGAGGAGTTTGGACCAGCAGGATCACGTCGATGGGCTTCAAATCTTCTGCTAGAATGTGCCAGAGCAA													protein Short root							0
	PitaSCL1	PITA_000021589_RA.1	688-787	GAGTCACCTCTGTCCGCGAATCTTTCTGCTGGCTACTCTTCTCAGTATTCGTTTAGTTCTTCGGGTAGCAGTACAGTCATTGATGGCCTGCCTGATTCCC													Scarecrow-like 1							0
	PitaSCL6	PITA_000022609_RA.1	1661-1760	TTGCAGAAGTGAAGGCTATGCTAGATGAGCATGCTGCTGGATGGGGTCTGAAGAAAGAGGAAGATGACTTGCTGCTCACTTGGAAAGGTCACAATGTTGT													Scarecrow-like 6							0
	PitaSCL2	PITA_000006749_RA.1	594-693	CGAGCTTCCGAACGGCGGGAGCGGGTACCGTCGTCATTCTTCTGAGGACGCTGCTGCATGGCAGAGCGAATTTGGGATCTTGGGTGAGGCCTTCAAGCGC													Scarecrow-like 2							0
	PitaSCL10	PITA_000009053_RA.1	112-211	ATGGGGATGCAGTACATGCCTGGAGGAATCGGTCTGAATCTCCAACGTGGTTGGGGGAACTCCTTCAGATCTTGTTCAACAGATTTAAGCCCAAAACAGA													Scarecrow-like 10							0
	PiraSCL12	KM264397.1	1297-1396	TCCCTGACGCTCCGCGAGCGGGAGGCCGTGGCGGTTAATCTTTCATTGTTGCCTTCTACTTTCAGTTCGCCGGACTCGATCTCGCGACTTCTCCGCCTCG													Scarecrow-like 12							0
	PirapG4.47	JQ262658.1	86-185	GGCGGCCTCAGCGTATGCAAAAGCATCGAGTCTGGGAGCCAGGCCTTCCAGCCTCGTCCAACCGCTCACCGCGACTGCAGGTGTACTGACTTGCAGGAGA													hypothetical protein, probable pectate lyase							8e-23
	PitapG4.73	PITA_000035690_RA.1	283-382	CATGTGCAACCGTCTAGGTGTGCGGAGGATGCTATATTAAGAAGAAAAAACAATGACCAATTGAAGGTAGAGGCCAAAGCACGTGGTGAGATTATCAGCA													60S ribosomal protein L21-1							2e-107
	PitapG4.89	PITA_000021840_RA.1	391-490	TCAATCATTGACAGCCAGATTCCTCTCTCTGGGCCACATTCGATAGTAGGACGAGCTGTAGTTGTCCATGCTGATCCTGATGATCTTGGCAAAGGTGGCC													Superoxide dismutase [Cu-Zn]							8e-90
