# Supplementary material for: Expression Levels of Genes Encoding Proteins Involved in the Cell Wall–Plasma Membrane–Cytoskeleton Continuum Are Associated With the Maturation-Related Adventitious Rooting Competence of Pine Stem Cuttings
Source: Front Plant Sci. 2022 Jan 20;12:783783. doi: 10.3389/fpls.2021.783783 (PMC8810826; doi:10.3389/fpls.2021.783783)
Supplement: Supplementary Table 2 — Differential gene expression (p ≤ 0.1) in rooting-competent hypocotyl cuttings from 21-day-old seedlings (H21) and in both non-competent hypocotyl (H91) and epicotyl (E91) cuttings from 91-day-old-seedlings at the time of excision (t0) and during adventitious root formation, in cuttings treated with 10 μM indole-3-butyric-acid vs. control (mock) and during the time course at the indicated times (days) vs. t0 (time of excision). [file Table_2.XLSX]

## Sheet: Differential expression
TIME OF EXCISION (t0)
Organ and age	E91vsH21				H91vsH21
		Log2 fold change	P-value			Log2 fold change	P-value
	PitaTBL33-mRNA	-3.3	0.00135		PitaTBL33-mRNA	-6.48	4.04e-05
	PitaINT-AKT-mRNA	-1.63	0.00312		PitaWAK20-mRNA	1.57	0.000571
	PitaFLA12-mRNA	-1.48	0.00761		PitaRHOGAP-mRNA	-0.767	0.00363
	PitaPIN3-mRNA	1.25	0.00931		PitaGsSRK-mRNA	2.1	0.00659
	PitaWAK2-mRNA	-0.807	0.0104		PitaPIN1-mRNA	-1.91	0.00688
	PitaWAK20-mRNA	0.844	0.0175		PitaSPIRAL2-mRNA	-1.67	0.007
	PitaTBL18-mRNA	-1.7	0.0253		PitaTBL18-mRNA	-1.97	0.0137
	PitaSPIRAL2-mRNA	-1.12	0.0393		PitaARAC7-mRNA	-1.13	0.0253
	PitaGsSRK1-mRNA	-1.14	0.0398		PitaPG1BURP-mRNA	-0.599	0.0318
	PitaPIN1-mRNA	-1.24	0.0422		PitaTPC-mRNA	-0.525	0.0362
	PitaGsSRK-mRNA	1.32	0.0494		PitaPIN3-mRNA	0.874	0.0424
	PitaKINESIN1-mRNA	-0.982	0.0647		PitaINT-AKT-mRNA	-0.9	0.0424
	PitaPIN2-mRNA	0.353	0.0959		PitaCesAL1-mRNA	0.514	0.0446
					PitaTBC_EVI5-mRNA	-1.5	0.0476
					PitaALG9-mRNA	0.703	0.0538
					PitaRAN1_3-mRNA	-0.612	0.0544
					PitaTBL9-mRNA	-0.643	0.0581
					PitaFEI-mRNA	-0.535	0.0661
					PitaTBL16-mRNA	-0.492	0.0702
					PitaGsSRK1-mRNA	-0.932	0.075
					PitaPIEZO-mRNA	0.368	0.0762
					PitaSPK1-mRNA	-0.688	0.0855
					PitaFLA12-mRNA	-0.794	0.0875
					PitaMSC-mRNA	0.338	0.0988
ROOTING
Organ and age	E91vsH21				H91vsH21				Treatment	IBA vs mock				Time	T1 vs T0				T2 vs T0				T6 vs T0
		Log2 fold change	P-value			Log2 fold change	P-value				Log2 fold change	P-value				Log2 fold change	P-value			Log2 fold change	P-value			Log2 fold change	P-value
	PitaGsSD2-2-mRNA	1.15	3.68e-08		PitaPGQRT2-mRNA	-4.8	9.02e-15			PitaPIN3-mRNA	2.75	8e-23			PitaLecRK1-mRNA	3.89	6.75e-21		PitaLecRK1-mRNA	3.52	5.85e-19		PitaLecRK1-mRNA	3.66	3.38e-19
	PitaWAK10-mRNA	1.55	1.39e-07		PitaTBL18-mRNA	-2.92	8.21e-09			PitaPIN2-mRNA	0.94	1.51e-16			PitaGsSRK-mRNA	2.81	1.95e-14		PitaGsSRK-mRNA	3.11	4.28e-16		PitaGsSRK-mRNA	3.08	1.66e-15
	PitaTHESSEUS-mRNA	0.936	4.35e-07		PitaTHESSEUS-mRNA	1.15	8.31e-09			PitaINT-AKT-mRNA	-1.48	3.3e-16			PitaPIN2-mRNA	-1.13	6.42e-14		PitaPIN2-mRNA	-1.1	1.6e-13		PitaLecRK-mRNA	3.21	2.91e-11
	PitaWAK2-mRNA	-1.14	5.52e-07		PitaFLA15-17-mRNA	-2.99	7.24e-08			PitaXTR7-mRNA	1.96	1.65e-12			PitaLecRK-mRNA	3.47	8.75e-13		PitaRHOGEF-mRNA	-1.78	1.9e-13		PitaWAK10-mRNA	2.43	3.61e-10
	PitaPGQRT2-mRNA	-1.95	1.47e-05		PitaRHOGAP-mRNA	0.829	8.92e-08			PitaPEI12-mRNA	1.57	5.23e-10			PitaTBL18-mRNA	-3.85	3.33e-11		PitaLecRK-mRNA	3.4	1.86e-12		PitaXET-mRNA	-2.3	2.47e-09
	PitaARAC7-mRNA	0.908	1.88e-05		PitaMSC-mRNA	0.566	1.87e-07			PitaXET-mRNA	1.33	2.49e-08			PitaRHOGEF-mRNA	-1.39	3.79e-10		PitaTBL18-mRNA	-3.75	7.51e-11		PitaPIN2-mRNA	-0.826	2.96e-09
	PitaGsSRK-mRNA	0.837	0.00015		PitaSEC6-mRNA	0.714	3.35e-07			PitaLecRK1-mRNA	-0.761	2.64e-06			PitaAIR9-mRNA	-1.57	4.52e-10		PitaAIR9-mRNA	-1.58	3.79e-10		PitaFEI-mRNA	-1.04	5.38e-09
	PitaINT-AKT-mRNA	-0.637	0.000163		PitaPEI12-mRNA	1.51	5.42e-07			PitaPIEZO-mRNA	-0.433	7.4e-06			PitaPEI12-mRNA	-2.33	2.87e-09		PitaTBL16-mRNA	-1.33	4.25e-10		PitaPIN3-mRNA	-1.7	5.72e-09
	PitaLecRK-mRNA	1.08	0.000179		PitaPG1BURP-mRNA	0.998	5.79e-07			PitaGsSRK1-mRNA	-0.863	2.4e-05			PitaTBL16-mRNA	-1.23	3.25e-09		PitaRAN1_3-mRNA	-1.35	1.96e-09		PitaPG1BURP-mRNA	-1.42	3.47e-08
	PitaPIEZO-mRNA	0.436	0.000198		PitaWAK2-mRNA	-1.13	1.21e-06			PitaBAK1-mRNA	-0.556	8.14e-05			PitaGsSRK1-mRNA	2.02	3.68e-09		PitaPIN3-mRNA	-1.67	4.26e-09		PitaRHOGEF-mRNA	-1.18	5.4e-08
	PitaCesAL1-mRNA	0.836	0.000225		PitaWAK10-mRNA	1.31	6.53e-06			PitaPIN1-mRNA	-0.89	0.000322			PitaRAN1_3-mRNA	-1.31	3.86e-09		PitaRHOGAP-mRNA	-1.21	4.76e-09		PitaRHOGAP-mRNA	-1.08	1.59e-07
	PitaSEC6-mRNA	0.453	0.000345		PitaFEI-mRNA	0.535	1.51e-05			PitaGsSD2-2-mRNA	-0.535	0.000371			PitaPIN1-mRNA	-2.28	1.44e-08		PitaWAK10-mRNA	2.15	6.7e-09		PitaGsSRK1-mRNA	1.7	4.73e-07
	PitaRHOGEF-mRNA	-0.614	0.000375		PitaGsSD2-2-mRNA	0.835	2.96e-05			PitaMSC-mRNA	-0.249	0.00118			PitaFLA15-17-mRNA	-3.46	3e-08		PitaGsSRK1-mRNA	1.91	1.47e-08		PitaWAK20-mRNA	1.28	5.56e-07
	PitaFEI-mRNA	0.408	0.000452		PitaXTR7-mRNA	-1.18	5.32e-05			PitaWAK2-mRNA	0.553	0.00125			PitaRHOGAP-mRNA	-1.11	4.48e-08		PitaFLA12-mRNA	-2.38	5.52e-08		PitaTBL16-mRNA	-0.99	1.1e-06
	PitaTBL18-mRNA	-1.5	0.000493		PitaPE8-mRNA	-2.03	5.61e-05			PitaTBL18-mRNA	-1.08	0.00174			PitaINT-AKT-mRNA	-1.25	9.11e-08		PitaFLA15-17-mRNA	-3.29	1.01e-07		PitaPGQRT2-mRNA	3.03	2.76e-06
	PitaMSC-mRNA	0.331	0.000662		PitaBAK1-mRNA	0.709	9.33e-05			PitaAIR9-mRNA	-0.424	0.00337			PitaSPIRAL2-mRNA	-1.76	1.75e-07		PitaSPIRAL2-mRNA	-1.72	2.81e-07		PitaTBL9-mRNA	-0.772	1.6e-05
	PitaSUB-mRNA	0.726	0.00221		PitaGsSRK1-mRNA	-0.999	0.000116			PitaTPLATE-mRNA	-0.237	0.00466			PitaRAB5-mRNA	-1.44	2.67e-07		PitaPIN1-mRNA	-2	2.91e-07		PitaSPIRAL2-mRNA	-1.43	1.63e-05
	PitaRHOGAP-mRNA	0.394	0.00353		PitaSUB-mRNA	0.943	0.000167			PitaRAB5-mRNA	0.458	0.00807			PitaKINESIN1-mRNA	-2.05	4.28e-07		PitaPEI12-mRNA	-1.88	4.66e-07		PitaFLA12-mRNA	-1.83	1.83e-05
	PitaAGD8_9_10-mRNA	0.42	0.00529		PitaCesAL1-mRNA	0.859	0.000232			PitaTHESSEUS-mRNA	-0.34	0.0107			PitaWAK20-mRNA	1.26	4.71e-07		PitaKINESIN1-mRNA	-2.01	5.9e-07		PitaAIR9-mRNA	-0.864	0.000172
	PitaKINESIN1-mRNA	-0.879	0.00666		PitaPME5-mRNA	-0.664	0.000366			PitaRHOGEF-mRNA	0.34	0.0114			PitaXTR7-mRNA	1.96	1.24e-06		PitaXET-mRNA	-1.75	8.49e-07		PitaRAN1_3-mRNA	-0.754	0.000274
	PitaRAN1_3-mRNA	0.383	0.0206		PitaINT-AKT-mRNA	0.494	0.00217			PitaPL15-mRNA	0.415	0.0191			PitaTBL33-mRNA	-2.67	2.03e-06		PitaTBL9-mRNA	-0.869	1.06e-06		PitaTBL18-mRNA	-1.68	0.000944
	PitaTPLATE-mRNA	0.237	0.0215		PitaARAC7-mRNA	0.629	0.00253			PitaPGQRT2-mRNA	-0.79	0.0216			PitaWAK10-mRNA	1.65	2.74e-06		PitaWAK20-mRNA	1.19	1.4e-06		PitaFLA15-17-mRNA	-1.83	0.00166
	PitaPG1BURP-mRNA	0.397	0.0224		PitaSPIRAL2-mRNA	0.698	0.00313			PitaFEI-mRNA	0.201	0.0233			PitaTBL9-mRNA	-0.799	5.36e-06		PitaFEI-mRNA	-0.769	2.44e-06		PitaKINESIN-mRNA	-0.863	0.00691
	PitaPE8-mRNA	-1.04	0.0235		PitaTBL16-mRNA	0.442	0.00446			PitaTBL9-mRNA	0.226	0.0243			PitaPIN3-mRNA	-1.15	1.23e-05		PitaKINESIN-mRNA	-1.46	9.29e-06		PitaPEI12-mRNA	-0.949	0.00714
	PitaMAP65-1-mRNA	-0.602	0.0296		PitaWAK20-mRNA	0.54	0.00475			PitaCesAL1-mRNA	0.34	0.0476			PitaFLA12-mRNA	-1.78	1.73e-05		PitaWAK2-mRNA	-1.09	2.29e-05		PitaRIC4-mRNA	-0.979	0.00869
	PitaPL15-mRNA	0.467	0.0338		PitaTPLATE-mRNA	0.295	0.00605			PitaAGD8_9_10-mRNA	0.231	0.0506			PitaKINESIN-mRNA	-1.35	3.15e-05		PitaRIC4-mRNA	-1.57	3.49e-05		PitaTPC-mRNA	-0.418	0.00995
	PitaAGD12_5-mRNA	-0.266	0.0351		PitaSABRE-mRNA	0.469	0.00922			PitaSCAR3-mRNA	-0.502	0.0596			PitaSCAR3-mRNA	-1.72	3.58e-05		PitaRAB5-mRNA	-1.07	5.12e-05		PitaRAB5-mRNA	-0.631	0.0149
	PitaAIR9-mRNA	0.373	0.0352		PitaRWA3-mRNA	-0.649	0.00936			PitaALG9-mRNA	-0.169	0.063			PitaFEI-mRNA	-0.627	7.14e-05		PitaSCAR3-mRNA	-1.66	6.17e-05		PitaSEC6-mRNA	0.351	0.0189
	PitaXTR6-mRNA	0.626	0.0434		PitaAIR9-mRNA	0.479	0.00946			PitaXTR6-mRNA	0.443	0.073			PitaAURORA-mRNA	-1.14	0.000102		PitaSPK1-mRNA	-0.773	7.81e-05		PitaAURORA-mRNA	-0.656	0.0226
	PitaFLA15-17-mRNA	-0.832	0.0712		PitaSEC10-mRNA	0.24	0.0102			PitaAP-1-mRNA	-0.244	0.0756			PitaBAK1-mRNA	-0.803	0.00012		PitaXTR7-mRNA	1.54	8.15e-05		PitaAP-1-mRNA	0.471	0.0273
	PitaPIN2-mRNA	0.162	0.094		PitaELC-mRNA	0.647	0.0121								PitaRIC4-mRNA	-1.44	0.000125		PitaTBL33-mRNA	-2.09	0.000109		PitaTHESSEUS-mRNA	0.468	0.03
					PitaTBL33-mRNA	-1.98	0.0141								PitaMAP65-1-mRNA	-1.28	0.000151		PitaMAP65-1-mRNA	-1.31	0.000114		PitaKINESIN1-mRNA	-0.8	0.0336
					PitaGsSRK-mRNA	0.53	0.0148								PitaXET-mRNA	-1.25	0.000218		PitaPG1BURP-mRNA	-0.86	0.000195		PitaMAP65-1-mRNA	-0.704	0.0344
					PitaMAP70-4-mRNA	0.756	0.0162								PitaAUX1-mRNA	-1.42	0.000245		PitaAURORA-mRNA	-1.07	0.00022		PitaSCAR3-mRNA	-0.819	0.042
					PitaLecRK1-mRNA	-0.425	0.0253								PitaGPIMT-mRNA	-0.666	0.000247		PitaGPIMT-mRNA	-0.62	0.000583		PitaSPK1-mRNA	-0.346	0.0679
					PitaPIN2-mRNA	0.225	0.0257								PitaWAK2-mRNA	-0.896	0.000349		PitaINT-AKT-mRNA	-0.726	0.000699		PitaMAP70-4-mRNA	-0.646	0.0797
					PitaTBL9-mRNA	0.282	0.0286								PitaXTR6-mRNA	1.41	0.000426		PitaAUX1-mRNA	-1.29	0.000777		PitaWAK2-mRNA	-0.417	0.0879
					PitaRAB5-mRNA	-0.479	0.0293								PitaSPK1-mRNA	-0.635	0.000897		PitaTPC-mRNA	-0.527	0.00102		PitaPIEZO-mRNA	0.22	0.0964
					PitaAGD12_5-mRNA	0.268	0.0372								PitaPG1BURP-mRNA	-0.717	0.00157		PitaBAK1-mRNA	-0.656	0.00132
					PitaRHOGEF-mRNA	-0.343	0.0412								PitaTPC-mRNA	-0.502	0.00169		PitaMAP70-4-mRNA	-1.17	0.00155
					PitaPL15-mRNA	-0.449	0.0466								PitaMAP70-4-mRNA	-1.16	0.00176		PitaTHESSEUS-mRNA	0.65	0.00239
					PitaKINESIN1-mRNA	0.569	0.0787								PitaALG9-mRNA	-0.455	0.00283		PitaALG9-mRNA	-0.444	0.00356
					PitaFLA12-mRNA	-0.589	0.0863								PitaTBC_EVI5-mRNA	-1.03	0.00302		PitaARAC7-mRNA	-0.669	0.0118
					PitaTPC-mRNA	0.211	0.0988								PitaARAC7-mRNA	-0.724	0.00672		PitaPME5-mRNA	-0.536	0.0125
					PitaPIN3-mRNA	-0.334	0.0988								PitaTPLATE-mRNA	-0.343	0.00754		PitaPGQRT2-mRNA	1.38	0.0178
															PitaTHESSEUS-mRNA	0.546	0.00989		PitaTBC_EVI5-mRNA	-0.81	0.0178
															PitaPIEZO-mRNA	-0.341	0.0103		PitaRWA3-mRNA	-0.682	0.0181
															PitaRWA3-mRNA	-0.731	0.0115		PitaPIEZO-mRNA	-0.3	0.023
															PitaGsSD2-2-mRNA	0.539	0.0131		PitaGsSD2-2-mRNA	0.414	0.0543
															PitaPMT13-mRNA	-0.357	0.0378		PitaXTR6-mRNA	0.69	0.073
															PitaMSC-mRNA	-0.214	0.054		PitaPL15-mRNA	-0.442	0.081
															PitaSABRE-mRNA	-0.374	0.0698		PitaTPLATE-mRNA	-0.213	0.0903
